# Supplementary material for: Isolation, characterization, and genomic analysis of a novel bacteriophage vB_Kp_XP4 targeting hypervirulent and multidrug-resistant Klebsiella pneumoniae
Source: Front Microbiol. 2025 Mar 7;16:1491961. doi: 10.3389/fmicb.2025.1491961 (PMC11925924; doi:10.3389/fmicb.2025.1491961)
Supplement: Supplementary file 1 [file Data_Sheet_1.xlsx]

## Sheet: Sheet1
CDSs	Start	Stop	Strand	Function
CDS1	1335	1553	+	hypothetical protein
CDS2	1554	2003	+	hypothetical protein
CDS3	2075	2500	+	hypothetical protein
CDS4	2512	2751	+	protein of unknown function (DUF987)
CDS5	2748	2933	+	hypothetical protein
CDS6	3132	3609	+	HNH endonuclease
CDS7	3606	3950	+	hypothetical protein
CDS8	3997	5670	+	hypothetical protein
CDS9	5670	6716	+	peptidase
CDS10	6719	7180	+	hypothetical protein
CDS11	7180	7971	+	putative DNA primase
CDS12	7952	8458	+	hypothetical protein
CDS13	8470	9750	+	DNA helicase
CDS14	9801	10010	+	putative membrane-associated initiation of head vertex
CDS15	9980	10135	+	hypothetical protein
CDS16	10126	10605	+	HNH endonuclease
CDS17	10607	13009	+	DNA-directed DNA polymerase
CDS18	13006	13227	+	hypothetical protein
CDS19	13391	14371	+	phosphoesterase
CDS20	14385	14549	+	Transmembrane Fragile-X-F protein
CDS21	14601	15443	+	large tegument protein
CDS22	15496	15774	+	putative structural protein
CDS23	15774	16145	+	hypothetical protein
CDS24	16148	16345	+	hypothetical protein
CDS25	16348	16509	+	hypothetical protein
CDS26	16509	17477	+	exonuclease
CDS27	17434	17634	+	beta-galactosidase
CDS28	17634	18077	+	HNH endonuclease
CDS29	18059	18481	+	endonuclease
CDS30	18478	18936	+	nucleotide kinase
CDS31	18914	19042	+	gp1.8
CDS32	19080	21548	+	DNA directed RNA polymerase
CDS33	21556	22032	+	HNH endonuclease
CDS34	22057	22497	+	protein N-myristoyltransferase, N-terminal domain
CDS35	22494	22757	+	putative structural protein
CDS36	22767	24362	+	head-tail adaptor
CDS37	24377	25219	+	head scaffolding protein
CDS38	25232	25708	+	HNH endonuclease
CDS39	25721	26740	+	major head protein
CDS40	26752	26934	+	capsid scaffolding protein
CDS41	27239	27862	+	Tail tubular protein
CDS42	27872	30244	+	tail tubular protein B
CDS43	30246	30833	+	internal virion protein
CDS44	30850	33534	+	internal virion lysozyme motif protein
CDS45	33585	37283	+	internal virion protein with endolysin domain protein
CDS46	37285	38241	+	tail fiber protein
CDS47	38253	28555	+	terminase small subunit
CDS48	38555	40411	+	terminase large subunit
CDS49	40411	40785	+	exonuclease
CDS50	40797	40979	+	putative structural protein
CDS51	40979	41383	+	Rz-like spanin
CDS52	41376	41627	+	holin
CDS53	41611	42219	+	endolysin
CDS54	42220	44175	+	tail spike protein
